# Supplementary material for: An Abrupt Mid-1970s Shift in UK Birth Seasonality and Its Implications for Chronobiological Studies
Source: J Biol Rhythms. 2025 Nov 26;41(1):28–41. doi: 10.1177/07487304251384348 (PMC12804422; doi:10.1177/07487304251384348)
Supplement: sj-xlsx-2-jbr-10.1177_07487304251384348 – Supplemental material for An Abrupt Mid-1970s Shift in UK Birth Seasonality and Its Implications for Chronobiological Studies [file sj-xlsx-2-jbr-10.1177_07487304251384348.xlsx]

## Sheet: cut down
		Total							Distinct							Unique
Year	Quarter		Births		Marriages		Deaths			Births		Marriages		Deaths			Births		Marriages		Deaths
1838	Mar	1	236953		94977		204537			119897		48960		109822			115307		47276		100951
	Jun	1.25	249502		131099		186408			126613		63229		112023			123278		61090		99998
	Sep	1.5	255525		116994		148203			117343		58547		80703			116843		56420		75436
	Dec	1.75	232721		154068		163311			116879		78573		92498			114589		75649		86435
1839	Mar	2	252257		101145		187039			130473		52249		102393			125637		50157		92151
	Jun	2.25	263168		129003		185622			136329		65469		95173			132122		64001		89560
	Sep	2.5	249424		120698		155261			122317		61589		81380			122757		60064		77629
	Dec	2.75	249979		152740		172346			123084		78413		93618			122910		75699		87460
1840	Mar	3	269275		110085		202473			143713		54893		111192			137006		53493		101562
	Jun	3.25	262168		130366		183002			139094		64565		107459			131340		62935		95987
	Sep	3.5	248609		119684		163936			131148		60516		99526			122251		59225		90687
	Dec	3.75	252035		152297		195384			122659		75102		103014			122218		73693		92265
1841	Mar	4	276041		104390		199903			144952		50676		104434			136890		49651		99806
	Jun	4.25	266510		134071		175211			144774		66967		94607			137163		65347		88347
	Sep	4.5	251486		123904		154443			144021		61258		88457			130490		59441		80065
	Dec	4.75	266162		152717		173335			129923		75440		99509			131452		73455		87111
1842	Mar	5	286619		108916		198640			160687		53531		100130			143513		52310		96609
	Jun	5.25	283116		131747		175232			159966		62748		90906			142461		61260		87254
	Sep	5.5	275508		116505		176242			130734		57114		85994			130071		55636		83029
	Dec	5.75	271167		150601		172652			132206		75601		88571			130197		72580		84757
1843	Mar	6	283288		107286		193149			153615		51957		100690			143253		52038		95890
	Jun	6.25	274668		131440		177693			147879		64349		91727			137417		64311		88384
	Sep	6.5	267156		119224		156009			143441		60914		80141			134140		59861		77554
	Dec	6.75	275848		163193		178294			147902		79730		91482			142678		79574		88329
1844	Mar	7	309355		108832		210854			175669		54887		106992			156625		54061		101901
	Jun	7.25	287434		142377		174748			160113		71028		89810			145017		69733		86219
	Sep	7.5	266419		130376		166409			143370		67130		81196			135058		64767		80197
	Dec	7.75	280476		164455		187984			162482		82663		93489			141724		81674		91632
1845	Mar	8	331285		124799		218568			183959		60870		109345			164816		60983		105468
	Jun	8.25	288874		145317		183734			140725		76133		92558			139483		73607		90080
	Sep	8.5	286785		146945		149141			137070		72262		77560			138784		72144		75508
	Dec	8.75	287842		188416		163923			138111		91173		83237			136599		91020		81115
1846	Mar	9	319701		154415		181348			154259		69392		93189			157110		65764		90183
	Jun	9.25	324871		152604		182043			157562		78889		94865			162441		75881		90798
	Sep	9.5	287419		142579		205207			159648		78160		105563			143625		72472		102370
	Dec	9.75	305192		218528		143074			144321		95520		110286			145488		87193		109319
1847	Mar	10	317105		116438		241753			151425		57691		123392			151746		56577		120394
	Jun	10.25	301185		152647		215727			151629		72496		109443			154924		72381		107293
	Sep	10.5	267153		136943		188528			128782		66575		95287			129332		66448		94042
	Dec	10.75	283019		172364		212202			130587		83771		106828			130834		83736		104057
1848	Mar	11	290824		116242		242379			142795		62405		124454			141513		58620		120657
	Jun	11.25	322075		142021		200675			154574		74892		104326			152013		71167		100407
	Sep	11.5	283551		136749		177795			147623		72383		89756			142292		67947		88011
	Dec	11.75	272142		173362		186710			137400		90621		94579			134778		86778		92836
1849	Mar	12	312989		122090		215078			161879		62098		108014			155622		58613		106355
	Jun	12.25	314775		149565		203234			164552		78170		104369			156096		73906		102748
	Sep	12.5	275866		140120		264286			159975		73026		137205			144399		69742		136093
	Dec	12.75	140580		198936		123047			136322		90254		98099			136240		90665		97646
1850	Mar	13	293900		124953		198981			151655		67130		106728			149978		63516		99054
	Jun	13.25	316989		160585		190789			163659		84804		97774			163817		80400		93479
	Sep	13.5	300134		154684		173815			153457		82998		89904			151229		79170		86341
	Dec	13.75	297056		185632		239681			152094		99366		95982			148634		96468		92248
1851	Mar	14	319623		134866		228091			165523		73770		110092			158912		67815		107087
	Jun	14.25	324201		161964		201954			169316		79220		107545			161539		79056		101342
	Sep	14.5	310734		155550		211325			158828		76398		106808			152561		76326		103660
	Dec	14.75	302855		191658		203795			154740		94079		110673			150539		93035		101773
1852	Mar	15	359117		135937		216086			181187		72891		123179			169381		68357		121825
	Jun	15.25	327135		164635		203892			179401		91372		110869			169533		89825		105206
	Sep	15.5	306611		158270		201421			168201		83597		112383			157961		80496		105798
	Dec	15.75	306007		193934		205773			166972		101486		115415			159286		97029		108829
1853	Mar	16	326541		148349		239564			175362		71874		121524			166726		71906		119491
	Jun	16.25	325064		168193		219202			165150		84529		124194			160494		82535		114870
	Sep	16.5	324207		166827		186510			150909		83060		100840			148373		82134		93501
	Dec	16.75	149654		206269		209466			145187		100767		116289			145108		100709		106320
1854	Mar	17	326019		144047		227538			166059		68255		118395			162270		67739		112804
	Jun	17.25	349697		169439		207187			184310		85139		104650			175424		82760		103237
	Sep	17.5	368804		157520		230327			167772		80691		117972			163359		78498		114669
	Dec	17.75	303578		199701		220883			158122		99376		115576			148499		97808		110548
1855	Mar	18	336458		124084		272011			178256		60285		147787			168384		60025		138073
	Jun	18.25	334592		161959		215924			175195		81707		116284			167360		79668		109634
	Sep	18.5	312974		158967		175597			160323		80043		97214			155984		77131		91129
	Dec	18.75	301820		195648		192018			155480		100389		113425			150446		97318		104543
1856	Mar	19	344940		143005		207974			177406		72295		114002			171368		69154		107592
	Jun	19.25	348828		161658		186687			201238		83594		109037			193451		80578		103679
	Sep	19.5	319687		164965		187639			174780		84612		109462			163358		81381		97368
	Dec	19.75	319407		199121		202241			165590		104932		114920			159333		99833		106565
1857	Mar	20	346621		142379		215306			178814		74527		117623			172289		69713		110770
	Jun	20.25	349012		175547		202057			185131		90884		106925			172918		85842		101895
	Sep	20.5	331813		162080		178656			171851		84911		107933			163667		81229		102594
	Dec	20.75	331136		204239		223972			166468		100051		123118			162593		96446		114182
1858	Mar	21	346884		126528		260977			181067		62662		139275			173246		62307		128963
	Jun	21.25	344826		165963		218598			176336		87497		118002			170849		82710		109820
	Sep	21.5	219320		159542		200825			164282		80835		104691			164546		79419		100586
	Dec	21.75	320638		204047		240146			164250		100771		130376			159616		98574		120671
1859	Mar	22	391764		147041		233326			203650		79139		131182			184210		73979		124749
	Jun	22.25	364081		175483		221676			193739		98067		122058			180257		89984		109956
	Sep	22.5	348586		166512		210301			188839		92966		108214			173838		85131		105426
	Dec	22.75	345571		210899		222474			194709		115233		119052			179715		106880		111628
1860	Mar	23	385417		152660		247637			197248		73855		133811			185883		73757		126325
	Jun	23.25	356168		182957		159241			187117		94891		113387			176618		91441		111905
	Sep	23.5	367055		174264		176555			194325		84817		89530			170485		85050		87146
	Dec	23.75	333407		222185		209866			175024		106890		116721			164800		106673		107809
1861	Mar	24	355130		139405		242815			186139		71223		125263			175303		69410		122409
	Jun	24.25	381732		176226		217193			198922		89835		114205			187148		87790		109099
	Sep	24.5	354681		169505		205391			178156		87959		105035			174171		84337		102541
	Dec	24.75	342842		204263		211227			178611		106887		110406			169428		102173		106626
1862	Mar	25	387634		143255		148371			200528		74979		126239			186908		71135		123483
	Jun	25.25	385613		171888		165529			202920		89916		113975			191151		85697		109120
	Sep	25.5	355133		171224		140347			187596		86077		96576			175342		84644		93725
	Dec	25.75	350199		203323		171727			185837		108706		118765			174701		101828		116012
1863	Mar	26	378949		148736		164770			192035		77843		130154			188377		74250		129023
	Jun	26.25	384541		183298		127542			194221		95212		119775			191139		91805		119337
	Sep	26.5	351700		180769		121007			177634		91285		113695			174930		87628		113435
	Dec	26.75	361779		217437		117756			183544		111823		115571			179964		107810		115409
1864	Mar	27	396646		158912		147491			199493		80958		144251			194795		78872		144134
	Jun	27.25	383940		184762		119003			194424		95757		117928			190518		92420		117903
	Sep	27.5	367383		188083		114123			184462		96367		113162			182728		92674		113146
	Dec	27.75	364329		220914		127580			180858		111122		124862			178927		109778		124602
1865	Mar	28	397772		155489		150511			200000		78711		142880			195800		76306		141971
	Jun	28.25	393612		192037		117065			198151		96272		115902			194701		95146		115862
	Sep	28.5	373221		192067		115921			186392		99777		114490			183746		95129		114443
	Dec	28.75	185949		237206		124060			180602		121428		122294			180502		117956		122215
1866	Mar	29	411242		154396		280224			199901		78593		143631			200306		77164		139402
	Jun	29.25	393696		210401		259241			199925		99887		131922			193703		98842		129280
	Sep	29.5	183057		186771		236092			180164		94913		118743			180105		93816		117171
	Dec	29.75	191522		114339		238248			186619		112222		119762			186553		112206		117838
1867	Mar	30	397734		148377		136232			205772		75289		134494			195928		73836		134462
	Jun	30.25	405621		94142		114083			211989		92436		112839			201109		92420		112820
	Sep	30.5	194089		94241		110001			191699		89321		108949			191673		89267		108928
	Dec	30.75	186413		109328		117769			184128		107415		116631			184104		107387		116620
1868	Mar	31	420918		85986		243800			208822		74840		121405			199952		74236		120207
	Jun	31.25	415977		95352		222887			209983		91911		111730			204011		91803		110398
	Sep	31.5	397480		97046		132941			196884		88460		131006			193692		87959		130979
	Dec	31.75	392310		107123		122476			196450		104174		120954			193920		104076		120939
1869	Mar	32	208880		81224		135265			204832		76512		133740			204730		76276		133719
	Jun	32.25	191868		88349		138904			189453		87144		122090			189420		87138		119361
	Sep	32.5	194056		95786		116527			191278		89219		115028			191253		88901		115020
	Dec	32.75	194657		110295		129641			191547		105466		128590			191500		105233		128581
1870	Mar	33	418673		75637		145480			210651		73729		144256			207508		73702		144229
	Jun	33.25	209423		97358		129388			204734		94737		121666			204683		94584		121588
	Sep	33.5	392343		90545		125912			197812		88848		124791			193553		88832		124769
	Dec	33.75	385157		158657		128088			194795		112136		126632			191399		111010		126606
1871	Mar	34	429093		148141		279290			214293		74620		145266			210821		73656		139246
	Jun	34.25	409187		204221		244877			207034		100274		123509			202462		99525		121501
	Sep	34.5	400226		193037		122987			200745		95986		121902			194506		94948		121879
	Dec	34.75	394033		242160		136499			198805		121006		134925			194624		119486		134902
1872	Mar	35	427899		174728		272826			221803		85612		142920			210378		82865		135711
	Jun	35.25	423068		212236		246576			221650		107714		126697			210232		102888		121642
	Sep	35.5	407177		208118		243053			212497		105864		123856			203108		101363		119735
	Dec	35.75	418772		248604		247993			218193		127019		124049			208086		122622		118379
1873	Mar	36	435817		168925		268298			221255		87701		138665			217038		83459		133138
	Jun	36.25	422652		218076		236302			212191		112916		124462			207807		108216		119257
	Sep	36.5	435434		205374		232963			210335		104768		118916			205260		100519		115156
	Dec	36.75	418409		252041		257254			212014		127661		132618			204466		124349		127437
1874	Mar	37	433719		169783		276057			220012		86801		141235			215685		84270		137182
	Jun	37.25	440612		216250		252380			224177		110126		128191			218761		107553		124495
	Sep	37.5	425425		201107		250381			216702		102642		128951			211761		100028		124722
	Dec	37.75	431615		241480		290449			218995		121515		148132			213736		119225		142806
1875	Mar	38	434181		181428		331129			220993		88759		177029			215864		86133		163275
	Jun	38.25	436083		205649		165798			221820		101587		131514			215920		98295		131485
	Sep	38.5	427901		206952		268056			217348		103211		129558			212312		101208		122336
	Dec	38.75	425022		249774		133582			219997		125572		132152			211181		123011		132129
1876	Mar	39	461389		173422		287204			239520		85859		150556			231127		84228		142907
	Jun	39.25	454548		227118		254254			234806		106865		131692			227164		104103		126797
	Sep	39.5	438477		211111		244408			226295		102756		126023			217562		99691		120639
	Dec	39.75	435745		266968		245395			224540		125202		126861			216554		121211		122397
1877	Mar	40	234993		161394		275821			231063		82433		142954			230987		80289		135565
	Jun	40.25	226385		200702		266822			224031		102112		138160			224004		99397		131871
	Sep	40.5	218579		194627		224225			214125		99953		115224			214037		96851		110037
	Dec	40.75	226682		235978		253029			222417		120432		129702			222329		117457		125421
1878	Mar	41	445833		166091		282355			229034		83466		149368			222080		79212		140119
	Jun	41.25	463993		199502		260796			245958		102194		136067			230660		98415		129627
	Sep	41.5	451041		190537		266535			228319		98449		136106			223751		94395		130200
	Dec	41.75	444070		230083		286389			224100		114947		146458			220965		113294		142364
1879	Mar	42	453495		146230		159105			229891		76402		156617			227052		72829		156515
	Jun	42.25	295458		191231		134575			223202		98796		132524			221880		94522		132453
	Sep	42.5	223357		183638		105489			219692		94062		104303			219631		91443		104275
	Dec	42.75	219864		224518		137664			215746		113988		134933			215703		110340		134871
1880	Mar	43	452465		171789		148377			239068		88460		146383			223533		83807		146308
	Jun	43.25	470562		188782		127670			250796		97459		125913			234288		93012		125860
	Sep	43.5	445760		196214		266392			225960		102554		139146			220208		97003		131955
	Dec	43.75	421511		234259		128584			215304		119735		126841			209198		116020		126746
1881	Mar	44	231369		82621		279669			226567		77162		142699			226435		77009		138970
	Jun	44.25	229653		116826		243600			226501		102787		124579			226423		102217		121389
	Sep	44.5	437883		101642		222671			224303		98809		114398			217150		98755		110655
	Dec	44.75	228877		126670		250452			218185		122666		127273			217785		122584		123163
1882	Mar	45	232419		163928		282793			224952		84004		146331			224772		80752		140820
	Jun	45.25	233214		216307		252759			228643		111104		129963			228547		107466		125697
	Sep	45.5	224178		215106		132225			221565		107361		118998			221531		104020		118715
	Dec	45.75	221117		258944		268974			218827		127301		139158			218800		123089		133992
1883	Mar	46	236481		192554		149170			233278		90440		147421			233207		89775		147357
	Jun	46.25	234978		203273		136800			230180		100534		134398			229979		97990		134324
	Sep	46.5	219125		217895		114922			215411		108728		113837			215348		106506		113814
	Dec	46.75	224188		257278		140944			217057		129000		130716			216744		126444		130045
1884	Mar	47	228185		178325		273860			225919		87966		137937			225881		84850		133114
	Jun	47.25	236117		222196		307638			232344		113184		134828			232291		109534		128951
	Sep	47.5	234111		214280		277323			227345		106720		141468			227255		102456		135991
	Dec	47.75	228512		245222		281005			226214		123069		141097			226178		119134		136875
1885	Mar	48	237399		160745		298527			233556		82051		154716			233378		79562		148692
	Jun	48.25	225992		216347		267772			223489		109322		138783			223385		105964		133325
	Sep	48.5	223290		206515		231156			219624		104207		121225			219586		100715		115552
	Dec	48.75	224970		233583		259131			222756		119571		135067			222718		116291		129391
1886	Mar	49	460870		84441		317046			256835		79989		163723			232207		79587		157880
	Jun	49.25	467217		103827		254197			255260		102439		130089			232730		102439		126557
	Sep	49.5	352441		99975		253438			238650		98595		128286			225768		98583		126190
	Dec	49.75	225139		119529		262849			219504		117820		134218			219066		117806		130915
1887	Mar	50	225932		86905		145269			220518		79098		144009			220313		78800		143969
	Jun	50.25	231359		110735		130807			227463		106876		129367			227308		106764		129336
	Sep	50.5	226783		102656		127169			223961		100929		126047			223888		100908		126022
	Dec	50.75	228224		123388		136038			219720		120721		134829			218712		120646		134810
1888	Mar	51	229644		83223		155523			225012		81678		151099			224742		81661		150832
	Jun	51.25	233138		106280		128989			225788		104854		125810			225057		104847		125666
	Sep	51.5	222197		106744		109487			215892		104639		108515			215545		104593		108503
	Dec	51.75	225971		124358		130147			218869		122441		128905			218475		122410		128881
1889	Mar	52	225739		185538		141817			221507		86233		140176			221338		83258		140150
	Jun	52.25	232002		228675		126398			228775		116915		125207			228728		113265		125185
	Sep	52.5	224634		220963		125094			221380		112437		123197			221329		109344		123164
	Dec	52.75	223700		259010		134535			218619		132321		132936			218549		128637		132909
1890	Mar	53	231386		170790		168306			226615		88829		166434			226542		83304		166381
	Jun	53.25	225670		244337		131197			221168		126833		129288			221128		120282		129230
	Sep	53.5	225326		357686		124737			221948		129916		123255			221883		116507		123197
	Dec	53.75	206503		415941		148665			204444		144196		146663			204416		133858		146600
1891	Mar	54	465272		201260		320245			247183		103610		161682			231159		99892		159006
	Jun	54.25	493882		216462		348402			253333		111061		177770			241098		106755		173101
	Sep	54.5	462969		121007		236899			235519		118827		122534			226145		118745		117498
	Dec	54.75	458708		136157		287115			224344		133661		146274			222744		133628		142346
1892	Mar	55	224598		174635		185840			221066		92015		183633			220982		87037		183552
	Jun	55.25	236197		246020		134487			233388		125344		132801			233344		121524		132750
	Sep	55.5	232652		238726		118603			229971		123131		116723			229906		118353		116691
	Dec	55.75	220953		274333		131319			217949		139923		129754			217898		134410		129720
1893	Mar	56	238684		164790		147288			232236		84911		145115			232149		81666		145078
	Jun	56.25	243300		240931		135794			236460		123580		133810			236371		119553		133776
	Sep	56.5	233519		239750		146423			230490		122476		144381			230453		118788		144355
	Dec	56.75	224441		250662		152709			219815		127893		149820			219662		123655		149785
1894	Mar	57	233631		195821		150167			230007		102861		148829			229969		96968		148777
	Jun	57.25	225584		218052		120782			222019		108240		119343			221996		108224		119315
	Sep	57.5	220398		246968		110100			216868		121640		108027			216843		121609		107996
	Dec	57.75	230563		265597		126962			225640		131695		125462			225567		131689		125443
1895	Mar	58	246453		161668		172542			240762		83176		171012			240653		80337		170974
	Jun	58.25	238485		247191		133438			234238		125351		131132			234157		123010		131102
	Sep	58.5	237781		248725		136512			233452		126178		134597			233392		123703		134564
	Dec	58.75	221308		272564		137373			218001		136683		135412			217909		135530		135380
1896	Mar	59	228085		177094		139791			223736		90251		137472			223704		87748		137416
	Jun	59.25	234245		270525		127844			232165		137037		125620			232143		133663		125586
	Sep	59.5	239572		264540		128427			229745		133933		127240			229593		131600		127222
	Dec	59.75	238116		280172		140854			234143		140661		139204			234114		138575		139166
1897	Mar	60	238573		183463		145284			236389		91969		144019			236369		90511		144017
	Jun	60.25	230038		282565		128021			227504		141507		126909			227468		139332		126893
	Sep	60.5	237534		271854		140961			234528		135598		139822			234491		133521		139804
	Dec	60.75	230140		285745		136051			227658		143393		133427			227628		141064		133381
1898	Mar	61	470346		201997		152756			236992		95554		151426			232877		91444		151406
	Jun	61.25	475040		298779		128993			236991		147300		127839			233673		142204		127831
	Sep	61.5	475121		275175		143648			239553		138800		142465			236338		134632		142456
	Dec	61.75	463794		311810		134847			229743		153202		133339			225071		149115		133322
1899	Mar	62	234748		181236		149839			232218		91728		148123			232177		90111		148102
	Jun	62.25	243827		295723		133950			240592		149576		132438			240551		146754		132414
	Sep	62.5	235036		293500		155851			232911		147963		154581			232891		145884		154566
	Dec	62.75	230967		299997		151852			227413		150769		149800			227389		148811		149773
1900	Mar	63	474790		178462		184226			246362		91451		182321			241384		89043		182273
	Jun	63.25	476492		291239		143899			239556		150161		142400			236069		145266		142374
	Sep	63.5	470635		284928		136193			241023		145654		133952			233988		141654		133896
	Dec	63.75	443815		294744		133725			227046		151011		132632			221244		146824		132621
1901	Mar	64	482195		180835		152521			237652		90799		147159			232694		89155		147104
	Jun	64.25	474685		298495		133444			239664		149496		129437			235132		146469		129352
	Sep	64.5	476788		295208		141878			241904		149442		140508			237153		146471		140477
	Dec	64.75	467722		294435		139140			234902		147840		138129			231012		144957		138124
1902	Mar	65	471831		221390		153204			240447		111076		151604			232877		109595		151572
	Jun	65.25	482619		256386		136981			244691		128804		133558			239325		126971		133439
	Sep	65.5	490501		293389		117269			249437		147861		116042			243187		145286		116023
	Dec	65.75	472281		303692		140626			237512		153380		138182			231939		149943		138075
1903	Mar	66	484037		185822		140095			242339		94931		139063			236464		92693		139054
	Jun	66.25	492732		297736		125384			247844		152554		124474			242911		148506		124467
	Sep	66.5	489286		294936		119159			247345		151482		117544			243266		146379		117536
	Dec	66.75	468323		288156		138244			236363		147794		136801			231849		143384		136821
1904	Mar	67	487410		92655		155382			248218		91351		154262			242270		91332		154235
	Jun	67.25	493389		146381		126019			245655		145552		125095			240419		145540		125063
	Sep	67.5	483787		145506		135535			244733		144724		134593			239704		144717		134583
	Dec	67.75	466524		143401		140464			234517		142657		139463			230389		142652		139441
1905	Mar	68	241584		92394		153920			239586		91875		149713			239549		91875		149030
	Jun	68.25	241499		145574		127368			238531		144016		124233			238455		144005		123664
	Sep	68.5	238436		161491		124796			237032		148277		121848			237009		147986		121527
	Dec	68.75	223015		146732		130392			221293		145999		128826			221273		145986		128585
1906	Mar	69	241127		187828		143873			239498		93622		141346			239486		92769		141276
	Jun	69.25	242299		307251		129703			239286		154974		126361			239255		151987		126154
	Sep	69.5	239278		318330		134494			236781		158996		130492			236705		155110		130249
	Dec	69.75	229489		312292		138975			227776		154389		136982			227758		151303		136945
1907	Mar	70	468960		219789		162589			235617		117426		161151			231427		108367		161117
	Jun	70.25	487457		146166		129100			248119		142341		128230			240844		141975		128208
	Sep	70.5	481726		163900		108343			240503		161305		107620			232785		161236		107605
	Dec	70.75	468111		153225		132980			228497		151743		131057			221905		151696		131008
1908	Mar	71	246219		194314		162101			242552		103049		157543			242339		97136		157202
	Jun	71.25	248313		301946		125070			246339		160253		122146			246298		150351		121910
	Sep	71.5	243329		152139		115558			239625		150529		114589			239526		150479		114564
	Dec	71.75	222953		146028		130871			221502		143467		129945			221460		143392		129909
1909	Mar	72	481666		93082		164429			233423		92233		162040			231562		92201		161887
	Jun	72.25	495634		147111		128472			240854		146236		126321			239938		146229		126247
	Sep	72.5	476388		152340		106580			232356		150421		105597			231472		150355		105563
	Dec	72.75	449791		143995		129918			232226		142130		128573			222149		142095		128419
1910	Mar	73	226752		116838		138769			223974		115162		137451			223787		115130		137363
	Jun	73.25	238714		128007		121874			237089		124658		116744			237029		124446		116541
	Sep	73.5	232124		158790		105820			229502		156167		104963			229345		156055		104955
	Dec	73.75	218656		154394		132203			215633		150339		128278			215467		150119		128064
1911	Mar	74	227592		99786		145343			226012		91532		144203			225971		91392		144192
	Jun	74.25	229342		160769		122327			228252		154458		120934			228238		154286		120922
	Sep	74.5	452631		159739		143104			236737		158428		142292			225684		158411		142274
	Dec	74.75	213126		160818		126517			211855		156100		124801			211791		156025		124776
1912	Mar	75	227043		91559		149508			225294		91094		145768			225229		91089		145653
	Jun	75.25	223964		153062		119170			220705		152002		116622			220604		151964		116609
	Sep	75.5	225447		176036		105215			221974		170405		102496			221838		169769		102465
	Dec	75.75	216505		166338		126227			215398		164545		125600			215365		164503		125593
1913	Mar	76	221028		124396		148506			219294		123842		147567			219243		123836		147554
	Jun	76.25	231752		135070		123132			230192		134278		122507			230130		134269		122499
	Sep	76.5	244027		171311		115425			228971		170362		114259			227983		170334		114240
	Dec	76.75	216845		155967		124665			214405		155176		124052			214242		155167		124046
1914	Mar	77	226467		106219		147846			220391		104065		147082			219933		104005		147076
	Jun	77.25	239151		176108		125623			229826		165739		124968			228851		165373		124961
	Sep	77.5	231774		175095		116920			229863		167268		116350			229803		167095		116349
	Dec	77.75	213082		165595		132532			210994		163157		131816			210897		163102		131811
1915	Mar	78	227201		116540		179743			224599		113149		178707			224473		113020		178689
	Jun	78.25	220629		203484		140766			216219		197858		139686			216059		197684		139672
	Sep	78.5	204573		214926		111536			199678		209553		110517			199093		209405		110501
	Dec	78.75	190773		220576		139214			185839		215446		138244			185624		215321		138225
1916	Mar	79	200185		140272		146576			197787		138818		144258			197708		138759		144213
	Jun	79.25	214695		154831		128631			212186		152345		127560			212080		152166		127545
	Sep	79.5	205466		138394		105132			201418		137328		103316			201260		137312		103284
	Dec	79.75	188331		145574		139920			186119		142451		137701			186030		142271		137727
1917	Mar	80	182572		104192		166645			181246		103644		165268			181192		103629		165241
	Jun	80.25	176854		130686		130315			175919		129970		128924			175898		129928		128892
	Sep	80.5	166339		143969		96079			165108		141572		95467			165021		141560		95430
	Dec	80.75	157442		153568		114645			156320		151311		113841			156280		151177		113833
1918	Mar	81	176999		134153		140094			166279		133294		139244			165177		133244		139227
	Jun	81.25	181096		136972		120553			174120		136270		119538			173127		136258		119513
	Sep	81.5	185370		162019		116805			172679		161037		115515			171352		160992		115495
	Dec	81.75	168414		153679		244829			164982		152766		243319			164481		152736		243291
1919	Mar	82	148933		122971		195052			147666		122288		193356			147474		122270		193289
	Jun	82.25	152395		208311		111328			151306		205775		109232			151294		205624		109201
	Sep	82.5	179921		217094		91630			178017		215662		89804			177956		215616		89722
	Dec	82.75	228164		207905		116939			226483		206345		115487			226415		206286		115465
1920	Mar	83	276559		141685		142633			274538		140458		138565			274459		140447		138445
	Jun	83.25	254125		223028		122702			252350		220223		120099			252283		220199		120047
	Sep	83.5	234947		224675		96361			233392		222979		94213			233345		222917		94191
	Dec	83.75	213006		188274		118434			211750		186947		116239			211716		186900		116198
1921	Mar	84	215202		158624		136111			213057		154753		130056			212934		154451		129961
	Jun	84.25	230203		146835		112956			228876		144942		109085			228840		144748		109030
	Sep	84.5	219501		183603		102691			218251		181419		99765			218202		181369		99725
	Dec	84.75	203895		174777		125270			202424		170559		122493			202371		170282		122469
1922	Mar	85	213130		104530		172256			211244		102844		166633			211202		102765		166373
	Jun	85.25	205067		172970		121718			204105		168493		120897			204088		167932		120868
	Sep	85.5	201206		185413		94501			199453		182174		91468			199399		182076		91402
	Dec	85.75	180913		160717		112884			179711		155762		110624			179691		155522		110563
1923	Mar	86	198159		113999		127443			196413		108731		125493			196373		108611		125452
	Jun	86.25	201055		152509		115601			199999		151992		114780			199977		151986		114759
	Sep	86.5	196181		179590		96109			193207		176966		91923			193141		176891		91827
	Dec	86.75	182345		157265		117938			181370		156019		115567			181351		155977		115491
1924	Mar	87	193229		96354		162541			189042		95810		161216			188696		95795		161189
	Jun	87.25	193450		165876		115675			190547		164983		114869			190407		164964		114867
	Sep	87.5	194905		183362		91810			190199		182457		90714			189975		182428		90684
	Dec	87.75	179129		161194		111005			174428		158913		109452			174162		158838		109429
1925	Mar	88	185212		94398		142131			179401		94089		139202			179029		94086		139181
	Jun	88.25	197189		167989		115683			190715		166518		114099			190500		166471		114059
	Sep	88.5	187477		184516		96434			185517		183559		95778			185486		183547		95761
	Dec	88.75	171513		157690		127755			170116		157160		127102			170085		157154		127098
1926	Mar	89	178978		95397		133088			177575		94330		131163			177543		94262		131110
	Jun	89.25	186188		162796		116640			184860		159212		114583			184840		159125		114555
	Sep	89.5	179773		173016		92758			178509		170571		91371			178491		170424		91356
	Dec	89.75	169093		146803		121191			167819		145480		119523			167794		145465		119509
1927	Mar	90	181530		100743		175708			171652		97931		170082			171243		97831		169974
	Jun	90.25	180151		179272		111782			175541		172952		108381			175451		172902		108339
	Sep	90.5	174525		189141		96754			168499		187018		93057			168395		186996		92963
	Dec	90.75	161104		175419		124501			157160		170450		116993			157095		170331		116869
1928	Mar	91	174386		99191		139458			172590		93000		137318			172589		92912		137288
	Jun	91.25	177384		173660		117378			175753		172799		115707			175749		172788		115695
	Sep	91.5	172066		197866		95475			170354		192632		93707			170344		192461		93688
	Dec	91.75	161740		162159		118004			160131		160769		116490			160132		160748		116479
1929	Mar	92	165742		112293		207059			164239		111736		205825			164229		111730		205814
	Jun	92.25	175744		155230		120918			173909		154420		119720			173894		154406		119717
	Sep	92.5	169557		206366		97867			168099		205423		97495			168097		205395		97493
	Dec	92.75	155841		170007		114053			154357		168886		113481			154351		168869		113474
1930	Mar	93	164584		100778		133548			162919		100233		132981			162913		100225		132977
	Jun	93.25	176734		180560		113144			174824		179901		112255			174813		179897		112250
	Sep	93.5	171828		201855		97509			170119		200771		97096			170108		200755		97094
	Dec	93.75	160613		163674		117054			159117		163075		116601			159118		163072		116594
1931	Mar	94	165848		96047		165868			164310		95711		163458			164301		95709		163400
	Jun	94.25	170496		174971		116301			168816		173936		115502			168804		173922		115500
	Sep	94.5	167574		203533		98140			165946		202727		97459			165934		202715		97452
	Dec	94.75	154241		165402		119824			152044		164682		118880			152000		164661		118880
1932	Mar	95	158551		129053		155300			156077		127568		154551			156064		127542		154551
	Jun	95.25	175318		142106		117901			169577		141049		117091			169353		141013		117084
	Sep	95.5	169343		194794		99855			160561		193727		98731			160239		193703		98709
	Dec	95.75	173699		167436		119141			145638		165706		117379			144146		165669		117334
1933	Mar	96	154931		91858		172208			152781		91083		171304			152752		91059		171295
	Jun	96.25	161358		175710		110049			158541		174694		109512			158464		174670		109511
	Sep	96.5	156333		211396		97313			152351		210598		96513			152285		210585		96491
	Dec	96.75	138141		175242		125754			133851		174288		123080			133744		174268		123041
1934	Mar	97	154798		121017		147905			153619		120530		147203			153621		120524		147198
	Jun	97.25	162491		174220		121561			161052		173584		120048			161042		173581		120038
	Sep	97.5	154777		224003		98838			153544		223011		98482			153534		222978		98483
	Dec	97.75	147995		183323		115791			146637		182582		115246			146627		182563		115236
1935	Mar	98	152204		106386		135119			150868		105749		133764			150867		105742		133744
	Jun	98.25	164955		201133		123574			160987		200284		122938			160875		200250		122939
	Sep	98.5	164022		226188		104928			160166		225320		100975			160116		225293		100913
	Dec	98.75	149066		183127		131537			145544		182430		123818			145454		182395		123707
1936	Mar	99	156180		103105		156594			152671		102762		154858			152602		102762		154830
	Jun	99.25	166917		206260		121840			162698		205149		120465			162590		205124		120446
	Sep	99.5	163463		236300		102147			160449		235349		100749			160346		235347		100722
	Dec	99.75	150363		182522		126555			148383		181638		123804			148359		181621		123679
1937	Mar	100	151099		145357		172852			149742		144815		165180			149736		144807		164936
	Jun	100.25	170879		164912		120619			168853		164295		119438			168823		164283		119435
	Sep	100.5	166108		249144		101862			163419		248001		101186			163389		247981		101185
	Dec	100.75	148785		178881		129424			147118		178320		128074			147097		178317		128061
1938	Mar	101	161161		108182		139573			159751		107766		138989			159744		107760		138985
	Jun	101.25	170462		211067		121037			168996		209289		120175			168985		209189		120170
	Sep	101.5	165169		244136		104120			163009		238907		103445			162983		238786		103437
	Dec	101.75	150947		192029		121121			148291		186959		120409			148267		186862		120410
1939	Mar	102	160063		98377		157055			158701		97399		155521			158696		97370		155504
	Jun	102.25	171126		211550		123197			169687		210753		121780			169678		210742		121759
	Sep	102.5	167777		316691		106331			166373		314037		104268			166374		313978		104259
	Dec	102.75	147530		282326		124356			145905		281232		122989			145903		281214		122982
1940	Mar	103	165715		231937		208945			159463		224148		206938			159315		223920		206913
	Jun	103.25	174257		250728		122238			172362		239941		121018			172356		239583		121002
	Sep	103.5	156457		279207		114671			154500		270930		113195			154492		270789		113187
	Dec	103.75	143200		238447		148479			141225		231443		146632			141187		231208		146606
1941	Mar	104	153228		170004		181832			151622		167385		180630			151594		167320		180614
	Jun	104.25	153795		223034		142262			152542		217313		141671			152542		217034		141669
	Sep	104.5	154215		215993		103189			152815		215023		102389			152814		215007		102363
	Dec	104.75	151920		202905		116792			150102		200733		116198			150094		200628		116190
1942	Mar	105	166357		182491		154026			163430		181953		152758			163289		181938		152730
	Jun	105.25	177706		213544		119390			173646		207939		118111			173514		207867		118086
	Sep	105.5	177620		198546		99545			174615		197843		98216			174539		197827		98180
	Dec	105.75	167678		177544		116423			165033		173598		115889			164956		173540		115868
1943	Mar	106	180643		131439		140497			178422		130737		139157			178398		130721		139134
	Jun	106.25	189667		170978		115877			187343		170471		114354			187308		170458		114312
	Sep	106.5	178931		170254		100726			176253		169468		99771			176147		169451		99713
	Dec	106.75	168871		145628		154864			167413		145051		154377			167398		145045		154358
1944	Mar	107	193705		131887		148617			191437		131482		148005			191366		131468		147992
	Jun	107.25	209765		172183		117578			207360		171259		116947			207341		171235		116938
	Sep	107.5	193194		172458		109015			191347		171858		108675			191323		171843		108673
	Dec	107.75	187486		157349		125581			185987		156956		125014			185979		156945		125002
1945	Mar	108	190180		160951		160114			186386		160383		159452			186299		160378		159442
	Jun	108.25	190000		208282		112761			184048		207283		112388			183835		207258		112388
	Sep	108.5	179806		249052		98824			176335		247498		98527			176247		247469		98526
	Dec	108.75	179819		213628		124598			172731		212970		123991			172546		212950		123907
1946	Mar	109	191452		165712		158056			189596		164844		157341			189585		164835		157325
	Jun	109.25	215251		212010		115859			213081		211010		115383			213062		210980		115381
	Sep	109.5	224520		232888		102299			222592		231326		101718			222587		231319		101709
	Dec	109.75	232285		207922		124621			230570		206621		124101			230569		206595		124090
1947	Mar	110	253854		166216		185996			251651		165579		184090			251620		165573		184074
	Jun	110.25	248210		238842		120714			245602		237873		119473			245573		237859		119467
	Sep	110.5	228672		261258		99556			226399		260418		98371			226378		260403		98357
	Dec	110.75	204374		214350		123880			202252		213803		122608			202241		213793		122600
1948	Mar	111	214110		211695		134847			210838		211049		134422			210712		211044		134420
	Jun	111.25	214862		207180		112305			212571		205627		111821			212545		205585		111819
	Sep	111.5	202462		269272		106440			200563		268675		102876			200554		268664		102840
	Dec	111.75	190274		189755		127415			187622		189324		127021			187601		189322		127020
1949	Mar	112	198265		185493		165126			194876		181341		163594			194751		181265		163580
	Jun	112.25	205337		219322		122877			200518		209027		121745			200374		208782		121730
	Sep	112.5	196851		253686		104008			191779		248018		102773			191498		247867		102759
	Dec	112.75	180001		187075		131542			176670		184006		130142			176568		183943		130124
1950	Mar	113	189303		191721		155344			187602		191265		153539			187602		191258		153527
	Jun	113.25	191058		177444		124249			189158		177013		122547			189151		177002		122526
	Sep	113.5	178951		250212		105759			177406		249662		104557			177403		249651		104549
	Dec	113.75	168569		168115		138964			167177		167713		137392			167179		167708		137372
1951	Mar	114	186783		240419		210595			183344		239266		208658			183296		239252		208640
	Jun	114.25	191490		146278		124827			189040		145787		123417			189037		145781		123399
	Sep	114.5	176535		241948		102885			175048		241108		101548			175045		241094		101534
	Dec	114.75	161871		162575		125293			160510		162222		123630			160504		162218		123599
1952	Mar	115	186009		239057		150628			180631		235133		149167			180520		234949		149155
	Jun	115.25	188631		155755		117393			181746		154110		117025			181618		154068		117025
	Sep	115.5	178680		226204		100326			174957		225141		100029			174850		225124		100029
	Dec	115.75	171985		155054		139145			164473		154763		138433			164266		154765		138432
1953	Mar	116	180559		207541		175193			178503		206172		173709			178502		206118		173701
	Jun	116.25	189904		169645		117387			187021		168745		116275			187014		168724		116267
	Sep	116.5	181424		230124		100745			180034		229116		99918			180015		229080		99904
	Dec	116.75	166854		152037		122744			164889		151746		120688			164884		151744		120682
1954	Mar	117	182112		210607		155569			180683		209956		155103			180681		209932		155106
	Jun	117.25	184006		163060		119486			182431		162638		118706			182431		162625		118705
	Sep	117.5	175855		226264		105766			174078		225832		105454			174072		225830		105448
	Dec	117.75	165240		147964		129650			163472		147692		129145			163449		147690		129145
1955	Mar	118	177470		221351		172006			175890		220923		170690			175887		220920		170687
	Jun	118.25	179831		164506		126976			178042		164183		125765			178036		164182		125763
	Sep	118.5	175572		218751		104278			173785		218309		102983			173771		218309		102977
	Dec	118.75	165885		156176		126949			164111		155878		125894			164094		155873		125889
1956	Mar	119	187570		220337		175900			185923		219609		172370			185910		219608		172335
	Jun	119.25	191649		141838		124015			189772		141541		121525			189741		141540		121514
	Sep	119.5	182528		220090		108115			180662		218841		105551			180636		218824		105528
	Dec	119.75	171354		145715		130794			169961		144372		128510			169956		144335		128492
1957	Mar	120	195206		226866		138026			191269		226013		136290			191233		225994		136269
	Jun	120.25	194408		135592		120010			192771		135333		119661			192769		135330		119658
	Sep	120.5	189373		214091		111938			187399		212123		111500			187388		212103		111497
	Dec	120.75	184640		139021		154714			181170		138752		154035			181131		138747		154020
1958	Mar	121	199996		211496		167296			198627		210793		165619			198627		210786		165590
	Jun	121.25	204422		136238		129064			198207		135934		125848			198037		135932		125796
	Sep	121.5	190124		208959		108006			188499		208438		106866			188498		208428		106852
	Dec	121.75	187890		143440		135635			186142		143070		135255			186133		143068		135258
1959	Mar	122	202956		208755		179967			200181		208393		179133			200103		208390		179116
	Jun	122.25	210480		130940		122738			207172		130399		121643			207106		130397		121629
	Sep	122.5	200019		210777		105106			195239		210215		104792			195074		210211		104791
	Dec	122.75	191186		150297		129845			181552		149854		128745			181331		149852		128735
1960	Mar	123	210000		186464		151572			207577		183259		150914			207555		183183		150910
	Jun	123.25	210600		151153		126455			208274		149881		126038			208262		149838		126033
	Sep	123.5	210014		213159		114855			207709		212077		113935			207698		212066		113931
	Dec	123.75	200849		163133		143202			198107		161191		142304			198103		161157		142302
1961	Mar	124	218699		175408		180406			215574		174619		178887			215565		174606		178850
	Jun	124.25	222529		157456		127234			219446		156932		126747			219428		156927		126742
	Sep	124.5	219177		231926		112423			216527		230448		112120			216522		230399		112119
	Dec	124.75	201869		152836		142130			198761		152547		140573			198692		152545		140547
1962	Mar	125	238198		209439		180909			234110		208503		180417			234090		208489		180415
	Jun	125.25	233857		131070		130964			230280		130540		130305			230254		130537		130297
	Sep	125.5	225483		222079		112399			222441		221337		112097			222427		221267		112097
	Dec	125.75	212556		158135		142344			209764		157596		141814			209740		157592		141812
1963	Mar	126	239906		208077		200264			237233		207720		199566			237226		207711		199540
	Jun	126.25	238560		135787		131407			235375		135543		130843			235373		135543		130819
	Sep	126.5	234912		235184		115875			231078		234805		115516			230914		234799		115510
	Dec	126.75	217247		170953		135892			214187		168986		135010			214179		168905		135005
1964	Mar	127	238691		111097		159592			235740		110838		158264			235733		110788		158178
	Jun	127.25	249087		146166		130535			245798		145926		128876			245785		145922		128851
	Sep	127.5	242686		234971		117077			239778		234616		115269			239774		234603		115246
	Dec	127.75	134827		173876		142057			133055		173605		140206			133051		173601		140167
1965	Mar	128	243857		210295		160074			240090		208607		159139			239990		208338		159089
	Jun	128.25	240229		157521		131989			237113		155976		131128			237104		155789		131092
	Sep	128.5	240121		240649		121490			237006		239202		120643			237000		239095		120578
	Dec	128.75	224378		106757		146168			221228		106533		144951			221221		106567		144782
1966	Mar	129	244451		214903		176179			237903		214575		175757			237817		214565		175757
	Jun	129.25	235531		156353		134005			232014		156110		133531			232004		156106		133520
	Sep	129.5	242952		241087		120280			236736		240687		119639			236450		240676		119622
	Dec	129.75	218367		197808		143235			212934		197434		142568			212853		197427		142564
1967	Mar	130	241235		220312		147946			237744		219929		147259			237699		219922		147242
	Jun	130.25	237999		149018		133365			234123		148480		132027			234093		148468		131953
	Sep	130.5	228806		267133		121742			225190		266728		120155			225189		266717		120066
	Dec	130.75	211737		181094		151220			208372		180567		150363			208367		180552		150349
1968	Mar	131	239127		252447		184301			235812		249098		183818			235807		249000		183820
	Jun	131.25	230501		142312		134249			227048		141737		133099			227046		141716		133068
	Sep	131.5	230627		270398		123328			227263		269184		122632			227257		269139		122618
	Dec	131.75	212817		199766		145434			209399		198424		144836			209393		198339		144826
1969	Mar	132	236450		169023		171182			233073		164778		170773			233057		164459		170768
	Jun	132.25	225035		210652		137465			222451		207213		137077			222449		207066		137069
	Sep	132.5	220037		157193		123111			217037		156830		122741			217033		156819		122736
	Dec	132.75	199403		4899		157131			196270		4794		156812			196268		4786		156793
1970	Mar	133	218226		172533		175858			213713		172258		174799			213609		172251		174774
	Jun	133.25	229855		218506		140856			222521		217689		139839			222386		217667		139816
	Sep	133.5	218652		295873		125918			214508		294493		125530			214455		294415		125520
	Dec	133.75	210548		190875		143467			205419		189538		143178			205277		189444		143164
1971	Mar	134	228694		151905		162101			225842		151467		161754			225785		151453		161741
	Jun	134.25	223089		225470		139932			219548		225013		139663			219529		224996		139651
	Sep	134.5	218035		288096		127821			214097		287543		126609			214083		287525		126585
	Dec	134.75	202090		193229		148082			198206		192620		147805			198198		192607		147798
1972	Mar	135	212394		174207		173706			208052		173745		173183			208019		173719		173152
	Jun	135.25	208578		226937		141973			204416		226635		141156			204366		226627		141130
	Sep	135.5	204939		310872		130645			200925		310184		130411			200897		310127		130408
	Dec	135.75	184943		199137		156477			181539		198874		156098			181526		198867		156027
1973	Mar	136	204276		180088		173558			200500		179840		173255			200494		179836		173236
	Jun	136.25	191413		211966		151692			188149		211681		151077			188151		211675		151053
	Sep	136.5	185931		280017		128771			182924		279633		128540			182905		279625		128532
	Dec	136.75	177144		186439		155340			173646		186181		154976			173614		186179		154909
1974	Mar	137	186669		167528		164108			183368		167303		163454			183324		167299		163432
	Jun	137.25	180955		202412		145578			177490		201951		144751			177431		201905		144648
	Sep	137.5	185288		270562		135362			182523		269102		133783			182520		269041		133711
	Dec	137.75	169087		180698		153183			166150		180361		152947			166122		180355		152938
1975	Mar	138	171968		176119		163164			169365		175368		162469			169359		175323		162452
	Jun	138.25	179442		194600		150528			176373		189999		149979			176308		189787		149954
	Sep	138.5	175312		271428		131485			172136		271090		131250			172097		271083		131242
	Dec	138.75	153793		179071		149514			151221		178825		149264			151198		178824		149260
1976	Mar	139	172219		160340		188530			169843		159854		188223			169834		159826		188215
	Jun	139.25	167291		183597		143007			164843		183385		141744			164812		183379		141656
	Sep	139.5	167924		257834		128882			165495		256477		128409			165491		256376		128390
	Dec	139.75	151738		168819		152826			149224		168304		151830			149222		168294		151776
1977	Mar	140	164830		148344		163929			162423		147622		163493			162421		147586		163472
	Jun	140.25	161736		197670		148980			158426		197027		148329			158391		196995		148322
	Sep	140.5	167469		256425		131263			163565		255548		130389			163518		255522		130372
	Dec	140.75	154222		171439		148064			151220		171100		146424			151140		171093		146388
1978	Mar	141	166113		154220		175826			163622		153149		174567			163596		153042		174547
	Jun	141.25	171206		192990		146085			168015		192478		145290			167947		192460		145261
	Sep	141.5	172008		279507		132040			169547		278682		131349			169546		278642		131346
	Dec	141.75	38056		167224		149292			37526		167028		148218			37525		167027		148201
1979	Mar	142	183035		151074		180209			180978		149988		179371			180974		149947		179361
	Jun	142.25	185222		206476		147671			182405		206267		146035			182350		206262		145940
	Sep	142.5	183243		267901		131310			180599		266315		130538			180570		266257		130529
	Dec	142.75	173778		169722		149581			171117		169082		148597			171112		169017		148593
1980	Mar	143	188873		148171		166120			185812		146908		165151			185711		146753		165145
	Jun	143.25	191443		218530		144806			188235		216861		143827			188139		216775		143819
	Sep	143.5	193758		220963		99214			190552		220721		99143			190501		220714		99143
	Dec	143.75	121458		6159		151670			119585		6159		151280			119567		6159		151259
1981	Mar	144	182537		137823		164433			180117		137218		163437			180114		137136		163373
	Jun	144.25	182381		209216		140264			179945		208933		140012			179940		208931		140005
	Sep	144.5	190845		254358		131352			188340		253492		131156			188321		253437		131146
	Dec	144.75	171935		150475		154071			169631		150319		153687			169629		150319		153617
1982	Mar	145	188798		118325		169809			186436		117524		169490			186399		117499		169482
	Jun	145.25	116779		204641		143753			114212		204243		143507			113932		204235		143500
	Sep	145.5	78613		257997		124018			77267		257401		123819			77184		257384		123816
	Dec	145.75	180515		148103		150635			178019		147926		150208			178007		147925		150201
1983	Mar	146	186896		117758		172282			184714		117612		170351			184708		117612		170230
	Jun	146.25	190504		205917		137872			188021		205169		137601			187968		205160		137590
	Sep	146.5	194792		264731		126383			192278		263905		126034			192245		263859		126018
	Dec	146.75	181620		149245		147359			175851		149068		146404			175592		149070		146368
